# Supplementary material for: Association of Dietary Live Microbe Intake with Cardiovascular Disease in US Adults: A Cross-Sectional Study of NHANES 2007–2018
Source: Nutrients. 2022 Nov 20;14(22):4908. doi: 10.3390/nu14224908 (PMC9698609; doi:10.3390/nu14224908)
Supplement: Supplementary file 1 [file nutrients-14-04908-s001.zip]

Archive with 1 entries (1 files):
- nutrients-2024164-supplementary.pdf
